# Supplementary material for: The Impact of the COVID-19 Pandemic on Internet Use and the Use of Digital Health Tools: Secondary Analysis of the 2020 Health Information National Trends Survey
Source: J Med Internet Res. 2022 Sep 19;24(9):e35828. doi: 10.2196/35828 (PMC9488546; doi:10.2196/35828)
Supplement: Multimedia Appendix 2 [file jmir_v24i9e35828_app2.xlsx]

## Sheet: Formatted
Trait	Predictor	Internet Use	Electronic Communication with Provider	Electronic Means to Make Appointment	Electronic Means to View Test Results	Patient Portal Access	Uses Patient Portal to Message Provider	Uses Patient Portal to View Test Results	Uses Patient Portal to Download Health Record
		(n = 3860)	(n = 3796)	(n = 3797)	(n = 3785)	(n = 3777)	(n = 1548)	(n = 1556)	(n = 1551)
		Odds Ratio (95% Confidence Interval)	Odds Ratio (95% Confidence Interval)	Odds Ratio (95% Confidence Interval)	Odds Ratio (95% Confidence Interval)	Odds Ratio (95% Confidence Interval)	Odds Ratio (95% Confidence Interval)	Odds Ratio (95% Confidence Interval)	Odds Ratio (95% Confidence Interval)
Pandemic
	Pandemic (ref: pre-pandemic)	0.85 (0.65, 1.12)	0.90 (0.70, 1.14)	0.99 (0.78, 1.26)	0.77 (0.61, 0.98)	0.90 (0.70, 1.15)	1.03 (0.69, 1.54)	1.03 (0.61, 1.73)	0.93 (0.62, 1.40)
Sociodemographics
	(ref: Male)	1.13 (0.90, 1.41)
	Female		1.17 (0.92, 1.48)	1.35 (1.03, 1.76)	1.45 (1.13, 1.86)	1.65 (1.33, 2.03)	1.04 (0.70, 1.53)	1.41 (0.77, 2.57)	0.84 (0.57, 1.23)
	Age (ref: 18 - 34)
	35-49	0.70 (0.36, 1.38)	1.30 (0.87, 1.94)	1.07 (0.69, 1.66)	1.51 (1.06, 2.14)	1.32 (0.91, 1.90)	1.33 (0.67, 2.64)	1.96 (0.82, 4.67)	0.96 (0.57, 1.62)
	50-64	0.44 (0.25, 0.79)	0.99 (0.69, 1.42)	0.83 (0.60, 1.15)	1.46 (0.95, 2.22)	1.28 (0.90, 1.83)	1.41 (0.82, 2.42)	1.81 (0.91, 3.59)	0.84 (0.48, 1.47)
	65-74	0.19 (0.11, 0.34)	0.81 (0.58, 1.14)	0.66 (0.46, 0.93)	1.23 (0.85, 1.79)	1.14 (0.78, 1.65)	1.25 (0.72, 2.17)	2.23 (0.96, 5.16)	0.61 (0.36, 1.04)
	75+	0.06 (0.04, 0.11)	0.39 (0.26, 0.60)	0.44 (0.30, 0.65)	0.59 (0.39, 0.89)	0.55 (0.37, 0.81)	0.92 (0.44, 1.94)	0.61 (0.24, 1.55)	0.43 (0.20, 0.89)
	Race/ethnicity (ref: White)
	Asian	0.38 (0.19, 0.75)	0.76 (0.44, 1.29)	1.62 (0.97, 2.70)	1.37 (0.76, 2.48)	0.95 (0.50, 1.81)	2.72 (1.20, 6.16)	3.76 (0.53, 26.44)	1.23 (0.43, 3.50)
	Black	0.48 (0.34, 0.70)	0.79 (0.55, 1.14)	1.05 (0.76, 1.45)	0.68 (0.48, 0.97)	0.71 (0.47, 1.07)	1.45 (0.83, 2.53)	0.63 (0.30, 1.31)	1.72 (1.07, 2.77)
	Hispanic	0.50 (0.34, 0.72)	0.72 (0.49, 1.05)	1.17 (0.84, 1.65)	0.58 (0.38, 0.87)	0.37 (0.26, 0.52)	0.93 (0.52, 1.68)	0.56 (0.25, 1.25)	1.86 (1.07, 3.21)
	Other	1.04 (0.30, 3.68)	1.50 (0.75, 2.99)	2.18 (1.14, 4.18)	1.42 (0.63, 3.21)	0.64 (0.31, 1.33)	0.67 (0.30, 1.48)	0.37 (0.12, 1.13)	1.05 (0.46, 2.36)
	Income (ref: <20k)
	20k <35k	1.84 (1.19, 2.86)	1.44 (0.96, 2.16)	1.39 (0.90, 2.13)	1.08 (0.69, 1.68)	1.06 (0.63, 1.79)	1.46 (0.62, 3.41)	1.08 (0.35, 3.33)	1.15 (0.56, 2.38)
	35k <50k	2.26 (1.43, 3.57)	1.44 (0.96, 2.18)	1.15 (0.80, 1.67)	1.26 (0.84, 1.88)	1.68 (1.00, 2.82)	1.48 (0.58, 3.76)	1.71 (0.65, 4.52)	0.77 (0.36, 1.65)
	50k <75k	4.00 (2.65, 6.05)	2.09 (1.36, 3.22)	1.62 (1.05, 2.51)	1.50 (0.99, 2.27)	1.73 (1.09, 2.76)	1.59 (0.74, 3.41)	1.98 (0.84, 4.70)	1.03 (0.50, 2.10)
	75k+	12.39 (7.82, 19.63)	2.86 (1.97, 4.13)	1.99 (1.31, 3.02)	3.19 (2.18, 4.67)	3.08 (2.03, 4.68)	1.45 (0.71, 2.99)	2.93 (1.38, 6.25)	0.78 (0.41, 1.48)
	Education (ref: Post Bacc)
	Bachelor's	0.55 (0.24, 1.23)	0.80 (0.63, 1.01)	0.74 (0.54, 1.00)	0.84 (0.62, 1.15)	1.05 (0.76, 1.45)	0.86 (0.56, 1.33)	0.73 (0.35, 1.50)	0.82 (0.60, 1.11)
	Some College	0.27 (0.14, 0.52)	0.41 (0.30, 0.56)	0.50 (0.35, 0.70)	0.47 (0.33, 0.67)	0.54 (0.38, 0.75)	0.67 (0.43, 1.04)	0.41 (0.18, 0.93)	0.91 (0.63, 1.31)
	High School	0.07 (0.04, 0.14)	0.24 (0.17, 0.34)	0.29 (0.21, 0.42)	0.22 (0.15, 0.31)	0.31 (0.22, 0.43)	0.80 (0.45, 1.44)	0.40 (0.17, 0.92)	0.83 (0.46, 1.51)
	<High School	0.04 (0.02, 0.08)	0.16 (0.08, 0.31)	0.26 (0.15, 0.45)	0.15 (0.08, 0.26)	0.13 (0.07, 0.22)	0.39 (0.14, 1.13)	0.09 (0.03, 0.27)	1.12 (0.32, 3.94)
Digital Factors
	Owns Tablet or Smartphone (ref: No)	20.73 (15.82, 27.16)	6.07 (3.98, 9.25)	2.84 (1.99, 4.05)	6.97 (4.34, 11.20)	5.87 (3.86, 8.92)	2.13 (0.81, 5.63)	4.54 (1.78, 11.62)	1.12 (0.45, 2.78)
	Internet User (ref: No)		9.44 (5.99, 14.88)	2.45 (1.83, 3.29)	6.19 (4.11, 9.32)	6.99 (4.37, 11.18)	2.73 (1.13, 6.60)	3.67 (1.63, 8.27)	0.98 (0.42, 2.32)
Health Factors
	Has Regular Provider (ref: No)	1.25 (0.94, 1.66)	2.10 (1.66, 2.65)	1.67 (1.34, 2.08)	2.60 (1.99, 3.39)	3.04 (2.29, 4.03)	1.62 (1.01, 2.58)	1.54 (0.76, 3.12)	1.52 (1.03, 2.23)
	Has Insurance (ref: No)	1.18 (0.76, 1.83)	2.62 (1.45, 4.74)	2.62 (1.54, 4.47)	5.34 (2.79, 10.23)	4.59 (1.91, 11.01)	1.67 (0.26, 10.66)	3.66 (0.21, 64.74)	0.62 (0.10, 3.79)
	Is Caregiver (ref: not caregiver)	1.50 (0.97, 2.31)	1.59 (1.25, 2.03)	1.39 (1.03, 1.87)	1.82 (1.33, 2.50)	1.41 (0.98, 2.04)	0.97 (0.56, 1.66)	1.07 (0.55, 2.09)	1.09 (0.74, 1.60)
	# Known Chronic Disease (ref: 0)
	1	0.46 (0.32, 0.66)	1.07 (0.76, 1.51)	0.89 (0.67, 1.17)	1.35 (1.01, 1.80)	1.33 (0.99, 1.80)	1.13 (0.78, 1.64)	1.16 (0.62, 2.17)	1.21 (0.76, 1.93)
	2	0.92 (0.65, 1.29)	1.66 (1.29, 2.13)	1.48 (1.07, 2.06)	1.70 (1.26, 2.28)	1.99 (1.46, 2.71)	1.24 (0.78, 1.98)	1.23 (0.59, 2.57)	1.39 (0.86, 2.24)
	3+	0.64 (0.43, 0.94)	1.45 (1.01, 2.08)	1.46 (1.06, 2.03)	1.88 (1.26, 2.82)	1.90 (1.31, 2.77)	1.77 (0.97, 3.25)	2.14 (0.91, 5.05)	1.16 (0.70, 1.93)
