# Supplementary material for: The Impact of the COVID-19 Pandemic on Internet Use and the Use of Digital Health Tools: Secondary Analysis of the 2020 Health Information National Trends Survey
Source: J Med Internet Res. 2022 Sep 19;24(9):e35828. doi: 10.2196/35828 (PMC9488546; doi:10.2196/35828)
Supplement: Multimedia Appendix 3 [file jmir_v24i9e35828_app3.xlsx]

## Sheet: Sheet1
Trait	Predictor	Ever Used Internet (n = 3225)	Electronic Communication with Provider (n = 3204)	Electronic Means to Make Appointment (n = 3203)	Electronic Means to View Test Results (n = 3199)	Patient Portal Access (n = 3202)	Uses Patient Portal to Message Provider (n = 1377)	Uses Patient Portal to View Test Results (n = 1381)	Uses Patient Portal to Download Health Record (n = 1378)
		Adjusted Odds Ratio (95% Confidence Interval)	Adjusted Odds Ratio (95% Confidence Interval)	Adjusted Odds Ratio (95% Confidence Interval)	Adjusted Odds Ratio (95% Confidence Interval)	Adjusted Odds Ratio (95% Confidence Interval)	Adjusted Odds Ratio (95% Confidence Interval)	Adjusted Odds Ratio (95% Confidence Interval)	Adjusted Odds Ratio (95% Confidence Interval)
Pandemic
	Pandemic (ref: pre-pandemic)	0.47 (0.21, 1.09)	1.99 (1.18, 3.35)	0.97 (0.75, 1.26)	0.87 (0.68, 1.13)	1.07 (0.79, 1.45)	0.96 (0.65, 1.41)	0.85 (0.45, 1.63)	0.83 (0.53, 1.29)
Sociodemographics
	Female (ref: Male)	1.59 (1.01, 2.49)	1.11 (0.78, 1.56)	1.27 (0.91, 1.77)	1.41 (1.03, 1.93)	1.67 (1.25, 2.25)	0.96 (0.60, 1.54)	1.30 (0.64, 2.63)	0.74 (0.46, 1.19)
	Age (ref: 18 - 34)
	35-49	0.66 (0.28, 1.52)	1.10 (0.71, 1.72)	0.89 (0.55, 1.43)	1.14 (0.72, 1.78)	1.11 (0.70, 1.77)	1.20 (0.54, 2.64)	1.70 (0.60, 4.80)	0.79 (0.44, 1.41)
	50-64	0.55 (0.28, 1.09)	0.82 (0.54, 1.24)	0.66 (0.43, 1.00)	1.00 (0.59, 1.69)	0.90 (0.58, 1.40)	1.38 (0.74, 2.57)	1.62 (0.62, 4.19)	0.64 (0.35, 1.15)
	65-74	0.17 (0.09, 0.34)	0.76 (0.50, 1.18)	0.56 (0.36, 0.87)	0.99 (0.58, 1.69)	0.83 (0.48, 1.45)	1.22 (0.62, 2.40)	2.19 (0.75, 6.36)	0.45 (0.25, 0.83)
	75+	0.08 (0.04, 0.16)	0.51 (0.28, 0.92)	0.47 (0.27, 0.82)	0.71 (0.36, 1.37)	0.59 (0.31, 1.12)	1.23 (0.48, 3.18)	1.17 (0.20, 6.90)	0.35 (0.15, 0.80)
	Race/ethnicity (ref: White)
	Asian	0.17 (0.08, 0.38)	0.73 (0.37, 1.42)	1.55 (0.81, 2.99)	1.43 (0.79, 2.60)	1.06 (0.56, 1.99)	3.20 (1.08, 9.51)	1.00 (0.08, 12.32)	1.20 (0.36, 4.00)
	Black	0.45 (0.21, 0.96)	1.19 (0.74, 1.89)	1.22 (0.81, 1.84)	1.01 (0.67, 1.53)	1.00 (0.62, 1.64)	1.82 (1.01, 3.29)	0.47 (0.11, 2.01)	1.91 (1.05, 3.49)
	Hispanic	0.42 (0.22, 0.80)	1.31 (0.78, 2.18)	1.84 (1.20, 2.83)	1.18 (0.71, 1.96)	0.69 (0.45, 1.06)	1.30 (0.64, 2.65)	1.16 (0.24, 5.67)	2.00 (0.99, 4.07)
	Other	0.50 (0.13, 1.90)	2.06 (0.89, 4.75)	2.88 (1.29, 6.44)	2.24 (0.93, 5.38)	0.91 (0.39, 2.15)	0.87 (0.36, 2.10)	0.65 (0.02, 20.44)	1.01 (0.40, 2.53)
	Income (ref: <20k)
	20k <35k	1.47 (0.54, 4.01)	1.43 (0.87, 2.37)	1.43 (0.85, 2.39)	0.83 (0.46, 1.49)	0.86 (0.46, 1.62)	1.26 (0.44, 3.64)	0.74 (0.16, 3.44)	1.30 (0.50, 3.40)
	35k <50k	5.42 (1.06, 27.72)	1.30 (0.75, 2.23)	1.25 (0.77, 2.04)	1.08 (0.66, 1.78)	1.66 (1.00, 2.77)	1.58 (0.49, 5.16)	1.33 (0.27, 6.47)	0.91 (0.32, 2.61)
	50k <75k	2.02 (0.62, 6.57)	1.77 (1.00, 3.14)	1.64 (0.91, 2.93)	1.07 (0.69, 1.68)	1.28 (0.81, 2.04)	1.62 (0.55, 4.75)	1.37 (0.31, 6.03)	1.47 (0.52, 4.20)
	75k+	1.82 (0.65, 5.09)	1.58 (0.91, 2.75)	1.44 (0.80, 2.60)	1.73 (1.04, 2.88)	1.77 (1.06, 2.94)	1.44 (0.56, 3.74)	2.04 (0.55, 7.67)	1.05 (0.35, 3.17)
	Education (ref: Post-Bacc)
	Bachelor's	0.50 (0.19, 1.28)	1.44 (0.86, 2.41)	0.71 (0.51, 0.99)	0.98 (0.69, 1.39)	1.22 (0.86, 1.74)	0.90 (0.54, 1.51)	0.82 (0.32, 2.09)	0.74 (0.49, 1.12)
	Some College	0.40 (0.18, 0.86)	0.60 (0.32, 1.10)	0.46 (0.31, 0.68)	0.53 (0.33, 0.83)	0.63 (0.41, 0.97)	0.64 (0.35, 1.15)	0.44 (0.15, 1.28)	0.78 (0.47, 1.27)
	High School	0.16 (0.06, 0.39)	0.57 (0.31, 1.04)	0.33 (0.20, 0.53)	0.37 (0.23, 0.61)	0.49 (0.32, 0.74)	0.94 (0.42, 2.09)	0.80 (0.23, 2.84)	0.81 (0.37, 1.75)
	<High School	0.09 (0.03, 0.26)	0.31 (0.10, 0.95)	0.37 (0.18, 0.76)	0.33 (0.16, 0.68)	0.34 (0.17, 0.67)	0.46 (0.11, 1.90)	0.22 (0.04, 1.20)	0.88 (0.16, 4.78)
Digital Factors
	Owns Tablet or Smartphone (ref: No)	8.61 (5.15, 14.40)	2.16 (1.15, 4.05)	1.90 (1.09, 3.32)	2.99 (1.65, 5.40)	2.54 (1.37, 4.71)	1.85 (0.49, 6.99)	2.61 (0.43, 15.73)	0.82 (0.21, 3.24)
	Ever Used Internet (ref: No)	Not included as predictor	3.66 (1.96, 6.86)	1.20 (0.73, 1.98)	2.26 (1.24, 4.13)	2.61 (1.35, 5.03)	1.96 (0.55, 7.03)	1.17 (0.35, 3.90)	1.09 (0.31, 3.85)
Health Factors
	Has Regular Provider (ref: No)	1.28 (0.73, 2.25)	2.24 (1.63, 3.08)	1.83 (1.30, 2.60)	2.34 (1.61, 3.41)	2.80 (1.92, 4.08)	1.57 (0.89, 2.77)	1.24 (0.62, 2.45)	1.67 (1.00, 2.80)
	Has Insurance (ref: No)	1.23 (0.48, 3.15)	2.37 (1.20, 4.69)	2.30 (1.23, 4.30)	2.66 (1.29, 5.47)	4.54 (1.85, 11.16)	0.64 (0.17, 2.39)	0.36 (0.01, 10.14)	0.27 (0.05, 1.38)
	Is Caregiver (ref: not caregiver)	1.62 (0.75, 3.49)	1.37 (1.00, 1.88)	1.08 (0.75, 1.55)	1.52 (1.02, 2.27)	1.13 (0.72, 1.75)	0.77 (0.43, 1.38)	0.68 (0.32, 1.43)	1.04 (0.66, 1.63)
	# Known Chronic Disease (ref: 0)
	1	1.01 (0.43, 2.36)	1.31 (0.89, 1.92)	0.98 (0.66, 1.44)	1.49 (1.03, 2.16)	1.51 (1.06, 2.16)	0.94 (0.59, 1.50)	0.92 (0.42, 2.05)	1.28 (0.81, 2.02)
	2	1.51 (0.83, 2.74)	1.70 (1.22, 2.37)	1.42 (1.00, 2.01)	1.65 (1.18, 2.29)	1.85 (1.27, 2.68)	1.25 (0.70, 2.21)	1.28 (0.53, 3.14)	1.26 (0.74, 2.13)
	3+	1.68 (0.82, 3.47)	2.08 (1.28, 3.38)	1.88 (1.24, 2.86)	2.69 (1.49, 4.84)	2.65 (1.60, 4.41)	1.89 (0.83, 4.26)	2.67 (0.86, 8.26)	1.15 (0.64, 2.07)
Pandemic Interaction
	Age (ref: 18 - 34)	no significant interaction
	35-49
	50-64
	65-74
	75+
	Race (ref: White)
	Asian							(see note a)
	Black							2.20 (0.24, 19.88)
	Hispanic							0.54 (0.09, 3.33)
	Other							0.48 (0.01, 23.71)
	Income (ref: <20k)
	20k <35k	1.51 (0.39, 5.83)
	35k <50k	0.46 (0.08, 2.71)
	50k <75k	1.65 (0.46, 5.90)
	75k+	4.65 (1.37, 15.71)
	Education (ref: Post-Bacc)
	Bachelor's		0.41 (0.19, 0.87)
	Some College		0.54 (0.27, 1.06)
	High School		0.39 (0.20, 0.77)
	<High School		1.22 (0.23, 6.47)
a	All Asian respondents in post-pandemic period selected yes for this sample. Lack of sample size and variability in pandemic Asian using portal for test results leading to erratic coefficient.
Note
Coefficients of the interaction terms represent the ratio of odds ratios (rOR), which is the relative change in proportion compared to the change in the reference group. For the interaction with the pandemic variable, a rOR >1 indicates that there was a relative increase in the outcome for a specific group relative to the reference group.
